# Supplementary material for: Secular Trend of Self-Concept in the Context of Childhood Obesity—Data from the CHILT III Programme, Cologne
Source: Children (Basel). 2023 Jan 7;10(1):127. doi: 10.3390/children10010127 (PMC9856785; doi:10.3390/children10010127)
Supplement: Supplementary file 1 [file children-10-00127-s001.zip]

Archive with 1 entries (1 files):
- children-2135346-supplementary.pdf
